# Supplementary material for: Ghrelin-induced neuronal NPY promotes brain metastasis in lung cancer patients with low BMI
Source: Nat Commun. 2025 Jul 1;16:5608. doi: 10.1038/s41467-025-60730-4 (PMC12218320; doi:10.1038/s41467-025-60730-4)
Supplement: Supplementary file 4 — Source Data [file 41467_2025_60730_MOESM4_ESM.xlsx]

## Sheet: Fig.1A
Cohort	No. of Patient	No. of Patient with Brain Metastasis	No. of Patient without Brain Metastasis	BMI	Reference
Cortellini et al	853	192	657	<25 or 25>	https://pubmed.ncbi.nlm.nih.gov/35173031/
Crane et al	162	80	82	<25 or 25>	https://pubmed.ncbi.nlm.nih.gov/33017726/
Siringo et al	36	20	16	<25 or 25>	https://pubmed.ncbi.nlm.nih.gov/37444532/
Cortellini et al	1379	238	1141	<25 or 25>	https://pubmed.ncbi.nlm.nih.gov/33077515/
Banna et al	308	31	277	<25 or 25>	https://pubmed.ncbi.nlm.nih.gov/35777264/
Dawood et al	2311	105	2206	<25 or 25>	https://pubmed.ncbi.nlm.nih.gov/23040004/
Martel et al	329	40	0	<25 or 25>	https://pubmed.ncbi.nlm.nih.gov/29161652/
Filippo et al	1214	228	986	<25 or 25>	https://pubmed.ncbi.nlm.nih.gov/33385520/
Daly et al	84	19	84	<25 or 25>	https://pubmed.ncbi.nlm.nih.gov/28072766/
Santoni et al	675	50	826	<25 or 25>	https://pubmed.ncbi.nlm.nih.gov/33477676/
Santoni et al	224	17	358	<25 or 25>	https://pubmed.ncbi.nlm.nih.gov/37062658/

## Sheet: Fig.1C
Demographic profile of lung cancer patients with brain metastases (WFUBC-TTPSR)*								Ki-67 H-Score
Sample ID	BMI	Gender	Race	Cancer Type	Smoking Status			BMI-high	BMI-low
6	17.61	M	black	metastatic adenocarcinoma	Never Smoker			82	113
5	18.45	M	white	metastatic adenocarcinoma	Former Smoker			61	78
19	19.18	M	white	metastatic adenocarcinoma	Former Smoker			34	116
14	19.86	F	white	metastatic poorly-differentiated NSCLC carcinoma	Former Smoker			92	141
21	20.11	F	white	metastatic NSCLC, poorly-differentiated	Former Smoker			46	92
3	20.02	F	black	metastatic adenocarcinoma	Former Smoker			68	120
11	20.16	M	white	metastatic NSCLC	Former Smoker			40	137
17	27.64	F	white	metastatic adenocarcinoma	Never Assessed
13	29.04	F	white	metastatic adenocarcinoma	Former Smoker
1	29.6	M	black	Metastatic adenocarcinoma	Former Smoker
24	30.88	M	white	Small cell carcinoma	Former Smoker
18	32.06	M	white	metastatic adenocarcinoma	Current Smoker
16	32.3	F	black	metastatic adenocarcinoma	Former Smoker
15	33.24	M	white	metastatic squamous cell carcinoma	Former Smoker
* Age range (50-85)

## Sheet: Fig.1D
Days	Normal BMI								Low BMI
1	16.7	19	20.2	17.2	19	17.3	18		18.6	17.3	17.7	19	18.5	18.6	18.3	17.5
3	17	19.8	21	17.4	19.1	17.8	18.1		18.4	17	17.2	18.7	18.1	18.4	18	17.1
5	17.1	19.9	21.1	17.7	18.8	18	18.2		17.7	16.7	16.9	18.3	17.8	17.7	17.7	16.8
7	17.3	20	21	17.9	18.8	18.1	18.3		17	16.4	16.5	18	17.4	17.2	17.3	16.6
9	17.7	20.3	21	18	19.4	18.3	18.3		16.8	16	16.1	17.6	16.8	16.7	16.8	16.2
11	18.4	21.5	20.5	18.3	19.6	18.4	18.3		16.4	15.7	15.8	17.3	16.3	16.4	16.4	15.7
13	18	21.4	20	18.5	19.8	18.5	18.3		16	15.4	15.5	17	16	16	16	15.4
15	18	21	20	18.8	20.1	18.5	18.1		15.7	15	15.2	16.7	15.7	16	15.7	15.1
17	18.6	21.3	20.4	19	20.4	18.7	18.3		15.3	14.8	15.7	16.4	15	16.2	15.3	15
19	17.8	22.2	19.9	19.2	21.2	18.1	18.6		15	14.5	15.3	16	15	16.6	15.6	14.7
21	18.7	21	20	19.5	21	18.5	19		15.7	15	15.9	15.7	15.4	16.4	16	15.3
23	18.8	19.7	20.2	20	20.8	18.8	19.4		15.8	15.4	15.7	16	15	16	16.3	15.7
25	19.8	19.7	20.6	20.3	20.8	19	19.7		15.5	15.7	15.5	15.7	15.6	15.9	16.5	16
27	19.6	20.1	21	20.2	21	19.4	19.6		16	16	15.8	15.4	15.4	15.5	16.2	15.7
29	19	20.5	20.4	20.5	20.7	19	19.8		16	16.3	15.8	15.7	15.3	15.2	16	15.4
31	20	20.8	20.4	20.4	21	19.2	19.8		16.5	16	15.7	15.3	15.7	15	15.8	15
33	20.2	21	20.8	20	21	19.5	19.6		17	15.7	16	15	15.7	15.4	15.6	15.1
35	20	21.3	21	20.5	21.3	19.5	19.9		16.7	15.4	16.3	15	15.8	15.7	15.1	15.3

## Sheet: Fig.1E
In vivo	Days	Normal BMI								Low BMI
	15	350000	41000	54000	350000	370000	90000	460000		59000	310000	410000	66000	460000	48000	450000	49000
	18	95000	31000	63000	30000	25000	41000	65000		180000	54000	80000	120000	48000	70000	73000	78000
	22	77000	24000	49000	120000	81000	48000	69000		510000	53000	110000	130000	47000	140000	120000	92000
	26	63000	23000	42000	360000	35000	50000	54000		1100000	61000	1210000	1390000	36000	530000	450000	190000
	30	51000	240000	62000	35000	1400	54000	32000		4200000	650000	2400000	5500000	1070000	440000	430000	360000
	34	449	46000	270000	480	62000	25000			5700000	2300000	2660000	8300000	3800000	1450000	680000	1000000
Ex vivo	Normal BMI (n=7)	Low BMI (n=8)
	8300	530000
	174	647000
	59000	220000
	28000	82000
	18600	590000
	13000	380000
	4200	240000
		920000

## Sheet: Fig.1F
Days	Normal BMI	Low BMI
12	0
15	0
15	0
15	1
18	0
18	0
18	0
9		0
12		1
12		1
15		1
15		1
15		1
18		1
18		1

## Sheet: Fig.1G
Lung MET			Bone MET			Liver MET
Normal BMI	Low BMI		Normal BMI	Low BMI		Normal BMI	Low BMI
98000000	164000000		250000	1100000		280000	3900000
240000	110000000		43000	430000		41000	13000000
580000	23000000		140000	2000		25000	17000
76000	190000		310000	260000		820000	260000
24000	140000000		51000	590000		35000	11600000
8800000	650000		200000	13000		4300000	240000

## Sheet: Fig.2A
Ghrelin concn.	BMI
370	15.1
360	17.5
330	20.5
225	19.8
100	16.1
130	17.6
125	20
138	19.7
241	17.1
180	22.6
175	20
167	18
170	18.2
13	37.3
90	47
203	19
108	20.7
95	22.8
76	22.6
80	23
265	17.7
70	24.7
125	20.8
125	20.7
47	27
140	21
145	17.9
15	25
55	27
78	25.1
95	25.3
87	26.8
89	26.7
57	25.8
52	26.5
47	28
60	29
77	28
20	30.2
30	27
45	27.5
34	27.2
132	16.7
120	18
147.1	20.2
80.2	22.2
78	22.5
118.7	20.9
156.5	21.4
84.5	20.3
96.7	21.4
105.8	21.5
125.8	20
117	19.2
297.3	19
22	24.2
20	24.3
205	19.5
22	24.4
18.5	26.2
15.1	25.4
14	27.5
14	26.8
12	26.1
19	25.1
9.3	25.7
23.8	26.1
22.8	28.3
19.5	28.5
15.8	28.8
15.6	29
15.6	29.8
13.8	29.8
11	32
9	31.8
7.8	32.2
12.7	34.4
60	36.4
71.7	33.2
30	34
57	34.5
45	34.7
40.5	34.9
51	35.2
46.5	35.5
52.5	36
45	37.1
39	37.2
39	38.1
42	37.6
43.5	38
39	37.9
42	38.3
30	38.9
18	40.9
25.5	42
37.5	43.7

## Sheet: Fig.2B
		Normal BMI
In vivo	Days	Vehicle						Ghrelin
	10	37400	21600	43000	34600	41200		20800	27500	48000	38200	38300	63400
	15	31000	18300	32300	13600	67600		72100	47000	24100	82100	36900	330000
	20	44300	23800	26100	18800	96100		760000	6050000	3860000	3900000	1090000	1240000
	25	66100	95000	440	49000	13900		9790000	4270000	4200000	1630000	1090000	2700000
	Normal BMI
Ex vivo	Vehicle	Ghrelin
	35000	1250000
	350	5500000
	14000	940000
	26000	5400000

## Sheet: Fig.2C
Microglia	Astrocyte	Neuron	PC9BrM	H2030BrM	CMT167
0.290776	1.29609	2.23944	0.13578	0.2677	0.0432
0.170769	1.24466	2.96917	0.16825	0.1531	0.2754
0.36652	0.936645	3.1144	0.0938	0.0775	0.1384

## Sheet: Fig.2D
Control media	Microglia CM	Astrocyte CM	Neuron CM
3	4	4	29
2	5	9	31
2	2	8	37

[truncated: 69 more sheets: Fig.2E, Fig.2G, Fig.2H, Fig.2I, Fig.2J, Fig.2K, Fig.2L, Fig.2M-Denso, Fig.3A, Fig.3B, Fig.3C, Fig.3F, Fig.3G, Fig.3I, Fig.3J, Fig.4B, Fig.4C, Fig.4D-Denso, Fig.4E-Denso, Fig.4F …]
